# Supplementary material for: Cognitive Performance in Transfusion-Dependent Adults with β-Thalassemia in Bulgaria: A Case–Control Study
Source: Neurol Int. 2026 May 22;18(6):101. doi: 10.3390/neurolint18060101 (PMC13306042; doi:10.3390/neurolint18060101)
Supplement: Supplementary file 1 [file neurolint-18-00101-s001.zip]

Archive with 1 entries (1 files):
- neurolint-4268677-supplementary.pdf
